# Supplementary material for: Inhibitory Mechanisms of Lusianthridin on Human Platelet Aggregation
Source: Int J Mol Sci. 2021 Jun 25;22(13):6846. doi: 10.3390/ijms22136846 (PMC8267677; doi:10.3390/ijms22136846)
Supplement: Supplementary file 1 [file ijms-22-06846-s001.zip]

Archive with 1 entries (1 files):
- ijms-1249498-supplementary.pdf
